# Supplementary material for: Marine Robotics for Deep-Sea Specimen Collection: A Taxonomy of Underwater Manipulative Actions
Source: Sensors (Basel). 2022 Feb 14;22(4):1471. doi: 10.3390/s22041471 (PMC8878465; doi:10.3390/s22041471)
Supplement: Supplementary file 1 [file sensors-22-01471-s001.zip]

Archive with 5 entries (4 files):
- sensors-1539539-supplementary/
- sensors-1539539-supplementary/Annex_A_Step2Questionnaire_v3.pdf
- sensors-1539539-supplementary/Annex_B_SEC_v07.pdf
- sensors-1539539-supplementary/Annex_C_ManipulativeSequencesPerSpecie.pdf
- sensors-1539539-supplementary/Annex_D_Researchers_comments_v06.pdf
